# Supplementary material for: Depletion of Toxoplasma adenine nucleotide translocator leads to defects in mitochondrial morphology
Source: Parasit Vectors. 2022 May 31;15:185. doi: 10.1186/s13071-022-05295-7 (PMC9158195; doi:10.1186/s13071-022-05295-7)
Supplement: Supplementary file 1 — Additional file 1: Table S1. Primers used for this study. [file 13071_2022_5295_MOESM1_ESM.xlsx]

## Sheet: Sheet1
Additional file Table S1. Primers used to construct different strains.
Primers used to construct pTCR-TG (Target Gene)-CD
pTCR-ant
pTCR-F	CCTTGGACACGTAGAGTAGG ACTAGTATGCATGTCCCGCGT
pTCR-R	GGTACCCAATTCGCCCTATAGTGA
ant-5'-flank-F (CAT-RFP)	TCACTATAGGGCGAATTGGGTACC GTCCATCGGAGCTGGACATC
ant-5'-flank-R (CAT-RFP)	CTTCCTACGGTGGTGTGGACG
CAT-RFP-F	CGTCCACACCACCGTAGGAAG AAGCTTGATATGCATGTCCGC
CAT-RFP-R	GATATCTCTAGTGGATCC
ant-3'-flank-F (CAT-RFP)	GGATCCACTAGAGATATC CAGATCGCTTCCGCAGTTG
ant-3'-flank-R (CAT-RFP)	CCTACTCTACGTGTCCAAGG
pSAG1-CAS9-U6gRNA (ant)
CRISPR-ant- U6-F	CAAGTAAGCAGAAGCACGCTGTATTTCCGGGAGGGTGC
CRISPR-ant- U6-R	CCCGCAGAGACCGTCGGCGCAACTTGACATCCCCATTTA
CRISPR-ant- Amp-F	GCGCCGACGGTCTCTGCGGG GTTTTAGAGCTAGAAATAG
CRISPR-ant- Amp-R	GGTACCCAATTCGCCCTATA
CAS9-F	TATAGGGCGAATTGGGTACCGGGCCCCCCCTCGA
CAS9-R	AGCGTGCTTCTGCTTACTTG
Primers used to identifiy the monoclonal parasites
In-ko-ant-F	GATGCTGATTCAGACGCAG
In-ko-ant-R	GTACTGGATTTCCTGCTCAC
Primers containing 42 bp homology arms were used to amplify the donor DNA for C-terminal epitope FLAG tagging
TgANT-F	GTCTTCTATGACGAACTGAAGAAGATGCTCATG ggtggaggtggaagt
TgANT-R	CCAGCTGCGGGTTTCTTTAGTCCCGACGTGGATATCTCTAGTGGATC
pSAG1-CAS9-U6gRNA (uprt)
CRISPR-uprt- U6-F	CAAGTAAGCAGAAGCACGCTGTATTTCCGGGAGGGTGC
CRISPR-uprt- U6-R	GTCACCACTCACCACGAATGAACTTGACATCCCCATTTA
CRISPR-uprt- Amp-F	CATTCGTGGTGAGTGGTGACGTTTTAGAGCTAGAAATAG
CRISPR-uprt- Amp-R	GGTACCCAATTCGCCCTATA
CAS9-F	TATAGGGCGAATTGGGTACCGGGCCCCCCCTCGA
CAS9-R	AGCGTGCTTCTGCTTACTTG
Homologous Recombination -i△ant
5F	GGAAACGCTGAGCCTCCGC
5R	GGGACCGAAGAGCATCGC
3F	GTCTTCTATGACGAACTG
3R	CTCCGGATCGACAAGCG
